# Supplementary material for: Blockchain technology and its impact on sustainable supply chain management in SMEs
Source: PeerJ Comput Sci. 2025 Mar 4;11:e2466. doi: 10.7717/peerj-cs.2466 (PMC11888871; doi:10.7717/peerj-cs.2466)
Supplement: Supplemental Information 1 [file peerj-cs-11-2466-s001.csv]

CPT1	CPT2	CPT3	CPT4	RAD1	RAD2	RAD3	RAD4	CPX1	CPX2	CPX3	PU1	PU2	PU3	PU4	PEOU1	PEOU2	PEOU3	PEOU4	ATT1	ATT2	ATT3	ATT4	SN1	SN2	SN3	SN4	PBC1	PBC2	BI1	BI2
4	4	2	2	3	2	2	3	5	2	2	2	1	2	2	2	1	2	2	3	2	1	1	2	2	1	3	4	2	2	1
3	3	2	2	3	3	3	3	3	2	2	2	3	2	3	2	2	2	3	2	2	2	2	3	3	3	3	3	3	3	3
2	1	2	3	3	2	2	4	4	4	2	2	2	5	2	4	2	2	1	2	3	5	2	2	2	3	3	2	1	2	1
2	2	3	1	2	1	3	5	1	2	3	2	2	2	3	2	2	4	1	1	3	2	2	4	2	2	2	3	3	3	2
2	3	2	2	3	4	1	1	5	4	4	1	2	2	2	1	2	2	3	2	2	1	2	2	2	2	3	2	2	2	2
3	4	2	4	1	5	3	5	5	4	3	3	1	1	4	3	3	3	3	3	2	2	1	2	5	3	3	3	3	1	1
5	5	5	5	2	3	4	3	2	2	2	2	2	2	2	1	1	1	1	2	2	4	4	5	5	2	3	2	3	3	2
2	2	2	2	1	3	4	3	3	3	2	2	3	2	2	1	2	1	3	3	2	1	3	2	2	3	4	5	2	2	2
1	4	1	2	3	2	2	4	4	4	3	2	2	2	2	2	4	2	2	2	2	1	1	3	3	2	1	3	4	2	3
2	2	1	2	2	3	2	3	3	2	2	2	2	2	2	2	3	2	2	2	2	2	2	2	2	2	2	2	2	3	2
2	3	3	2	2	1	2	2	3	2	3	4	2	2	1	2	5	3	3	3	3	2	2	3	3	3	3	3	3	2	2
1	1	1	3	3	5	2	1	2	1	1	2	5	2	5	5	5	4	3	1	4	3	2	5	4	1	4	4	2	4	4
3	4	2	3	3	3	2	4	4	3	4	2	2	2	2	2	2	2	2	2	2	2	2	3	3	3	3	2	2	2	2
2	1	2	3	4	5	3	3	4	4	4	2	1	1	2	2	2	2	2	2	2	1	1	2	2	2	3	2	2	2	2
3	3	2	2	4	2	1	3	3	2	2	2	2	3	1	3	3	3	2	2	2	2	2	2	1	1	2	3	2	2	1
2	3	2	2	2	2	2	3	4	4	2	2	2	2	2	2	2	2	2	2	2	2	2	4	2	2	4	2	2	2	1
3	2	3	2	3	3	1	3	3	2	3	2	2	2	2	3	2	3	2	3	2	2	2	3	2	2	1	2	2	2	2
2	1	2	2	3	3	3	4	3	2	2	1	2	2	2	2	2	3	2	3	2	2	1	2	2	2	2	2	3	2	2
2	2	2	2	4	4	4	4	4	4	4	4	4	4	4	4	4	4	4	2	2	2	3	3	3	3	3	3	3	3	3
3	2	2	3	3	3	3	3	4	4	2	3	3	3	4	2	2	2	3	4	3	3	3	2	2	2	2	3	4	4	4
3	3	3	3	3	3	3	3	3	3	3	3	3	3	3	3	3	3	3	3	3	3	3	3	3	3	3	3	3	3	3
3	2	4	2	1	2	3	5	3	2	2	2	2	2	3	2	1	2	2	2	5	2	2	3	2	2	3	2	2	1	2
2	3	2	3	2	1	1	3	4	3	3	2	1	2	2	3	3	3	3	2	2	3	2	2	3	2	3	2	2	1	2
3	2	2	2	3	3	2	3	4	5	4	2	1	2	1	1	2	2	3	2	2	3	2	3	3	3	2	2	1	1	2
3	3	1	2	3	4	1	4	2	4	3	2	2	1	1	2	4	2	3	2	2	2	2	2	2	2	1	2	2	1	2
2	3	1	3	4	4	3	5	3	1	5	2	3	2	1	2	2	2	1	2	3	3	2	3	2	3	3	3	2	3	3
1	1	2	2	2	2	2	4	4	4	4	1	1	1	2	2	2	2	2	2	1	1	1	2	1	2	1	1	1	1	1
2	2	3	2	4	4	2	4	4	4	4	2	2	2	2	2	1	2	2	2	2	1	2	2	2	1	2	2	2	1	2
2	2	2	2	2	2	3	3	3	3	3	3	3	3	2	2	2	2	2	2	2	2	2	2	2	2	2	2	2	2	2
1	3	2	2	2	2	3	4	4	3	3	2	2	2	2	2	2	2	2	2	2	2	2	2	2	2	2	3	2	2	2
2	3	2	5	4	2	3	5	3	2	2	2	3	2	2	2	2	2	5	3	2	2	2	1	3	2	1	2	3	2	2
2	4	2	2	3	2	2	3	4	4	3	2	2	2	2	2	3	2	2	2	2	2	2	3	3	3	4	2	2	2	2
1	3	3	5	3	4	2	2	3	2	4	2	2	2	1	4	1	1	2	1	2	2	2	1	1	1	2	3	3	3	2
2	4	2	4	3	3	4	3	3	3	2	3	2	2	2	3	3	2	3	3	3	3	3	3	3	3	3	3	3	3	2
1	3	3	2	2	3	2	2	2	3	3	2	2	1	2	2	2	1	2	2	2	2	2	2	2	2	1	1	1	1	1
2	3	2	2	2	4	4	4	4	4	4	2	2	2	2	2	2	2	2	2	2	2	2	2	2	2	2	3	4	3	2
3	1	2	2	3	3	2	4	4	5	4	2	2	2	1	2	1	2	1	3	2	1	2	4	4	3	5	1	1	3	2
1	5	2	2	5	5	3	3	4	4	3	4	4	3	5	1	2	2	2	1	4	4	3	2	2	1	1	2	2	3	2
3	3	2	2	3	3	2	3	1	1	3	2	2	2	2	3	3	3	3	2	2	2	3	3	3	3	3	2	3	3	3
1	1	1	1	1	1	1	1	4	2	2	2	2	2	1	1	1	2	2	3	2	1	2	2	2	2	2	2	2	2	2
2	4	2	4	1	1	3	2	4	4	3	2	2	1	3	2	2	2	3	2	2	2	2	2	3	3	2	2	2	1	1
1	3	2	3	3	2	2	4	4	3	4	1	1	2	2	2	2	2	2	2	1	1	2	2	2	2	3	2	2	2	1
2	4	2	2	2	4	2	4	4	2	2	2	1	2	2	2	2	2	2	2	4	2	2	2	3	2	4	3	2	2	2
2	4	2	4	4	2	2	4	4	4	4	2	2	2	2	2	3	2	2	3	2	3	2	2	3	2	4	2	2	2	1
2	1	3	3	1	2	1	1	1	4	4	4	2	4	3	3	4	2	3	3	3	3	3	2	2	3	4	2	2	3	3
1	2	2	1	2	2	3	2	4	2	3	1	2	1	2	2	2	1	1	2	2	1	1	2	2	2	3	2	1	1	2
2	4	2	2	2	4	3	3	2	2	2	2	2	2	2	2	2	2	2	2	2	2	2	3	3	4	4	4	4	2	2
2	4	2	4	2	2	4	4	4	2	4	2	2	3	3	2	2	3	3	3	2	2	2	2	4	2	3	2	2	1	2
3	4	3	2	3	3	3	2	4	4	3	5	1	5	4	4	3	3	4	4	2	2	3	2	4	1	5	3	2	2	2
2	2	2	2	2	2	2	2	2	2	2	2	2	2	2	2	2	2	2	2	2	2	4	3	2	2	2	2	5	2	3
3	3	2	3	3	4	2	4	4	5	4	1	2	2	2	2	2	2	2	2	2	2	1	2	3	3	3	3	2	3	3
3	1	2	2	1	1	2	3	4	3	5	1	1	1	2	2	2	1	1	2	2	1	2	2	1	1	1	2	2	1	2
4	2	2	3	4	2	3	1	2	1	3	3	2	1	1	2	2	2	1	2	1	2	2	2	3	3	4	2	2	1	2
1	3	2	3	3	4	2	3	3	3	3	3	2	2	2	2	3	2	3	2	2	2	3	3	3	3	3	3	3	3	3
3	2	2	1	2	4	4	2	2	2	2	1	2	1	2	1	2	1	1	1	2	1	2	4	2	2	1	4	2	2	2
3	2	1	3	3	3	2	2	5	2	2	2	1	5	2	2	2	2	3	2	2	2	2	2	2	2	3	4	2	2	3
2	3	2	2	2	3	2	4	4	4	4	2	1	1	1	2	2	2	3	1	1	2	1	2	2	2	4	3	3	2	2
3	2	2	4	3	4	2	4	4	4	4	2	3	2	2	4	4	4	4	1	2	2	2	3	3	2	2	2	2	2	2
2	2	1	2	4	3	4	4	4	4	4	2	2	2	2	2	2	2	2	2	2	2	1	3	4	2	4	1	1	1	1
2	2	1	3	2	2	2	3	2	2	2	2	2	2	3	3	2	2	2	2	2	2	2	2	2	2	2	2	1	2	2
2	2	2	3	2	2	2	2	1	1	3	1	3	5	3	1	3	5	4	5	4	2	4	3	2	2	2	2	2	4	2
1	3	1	3	4	2	2	3	5	3	1	4	2	2	3	3	3	2	1	2	2	4	1	4	4	3	3	3	2	2	3
3	2	2	4	3	2	3	1	1	2	3	2	1	2	1	3	2	2	2	1	2	3	3	2	2	2	3	3	2	2	3
3	3	3	3	3	3	3	3	3	3	3	3	3	3	3	3	3	3	3	3	3	3	3	3	3	3	3	3	3	3	3
2	4	4	5	2	1	2	2	1	1	2	5	4	4	5	3	4	4	5	4	4	5	4	4	4	4	3	4	4	3	4
5	4	5	3	4	3	5	3	1	2	3	3	4	5	3	3	3	4	4	4	4	3	3	4	4	3	4	5	4	4	4
3	4	5	5	2	1	2	1	1	2	1	3	4	4	4	5	4	5	5	4	3	5	5	4	3	4	5	5	5	5	4
3	4	5	4	2	2	1	1	1	1	2	3	3	4	4	4	4	5	4	5	5	5	4	3	4	4	5	4	4	5	4
4	4	5	4	1	2	3	3	3	3	4	4	5	5	5	4	5	4	4	4	5	5	5	4	4	3	4	3	3	4	4
4	4	5	3	1	1	2	2	1	2	1	3	3	3	4	4	4	5	4	5	5	4	5	4	5	4	4	3	4	5	5
3	5	4	3	1	3	3	3	3	2	1	3	4	5	4	5	3	5	4	3	4	5	4	3	4	3	5	5	5	4	4
4	5	4	5	4	4	3	4	3	3	4	4	5	4	3	3	3	4	5	4	5	3	4	5	3	3	4	4	5	4	4
5	4	3	3	4	5	3	5	1	2	1	2	4	3	4	4	5	3	4	4	4	5	5	5	5	5	3	3	3	3	4
4	4	3	3	2	2	2	2	2	2	1	5	4	4	5	5	4	4	5	4	5	4	4	5	4	5	4	5	4	4	4
2	1	1	5	1	1	1	1	3	3	3	4	4	4	4	4	5	5	5	4	3	3	3	4	5	5	5	4	5	3	4
4	5	4	5	1	1	1	1	2	2	2	5	5	5	5	5	5	5	4	4	5	4	4	4	4	3	3	4	5	5	5
3	3	5	4	2	2	1	2	1	2	3	4	5	3	4	3	4	5	4	5	5	4	4	3	3	3	5	4	4	5	3
4	4	4	5	3	3	1	1	2	2	2	4	4	4	4	5	4	5	4	4	5	3	3	3	4	5	4	5	3	3	5
5	4	3	5	1	1	1	1	2	2	2	5	5	5	5	4	4	3	3	4	5	3	4	5	3	4	5	4	5	3	4
3	3	3	4	2	2	2	2	1	1	1	4	4	4	4	4	5	5	3	5	5	3	4	4	5	3	5	5	3	3	3
5	4	5	5	2	1	1	2	2	1	1	4	4	4	4	5	4	5	4	5	4	4	4	4	5	5	5	5	5	5	5
5	5	4	4	1	1	1	1	2	2	3	5	5	5	5	5	5	5	4	5	4	5	4	5	4	5	4	5	4	5	3
5	5	3	3	2	2	2	1	3	2	1	4	4	4	5	5	5	5	5	5	5	3	4	4	4	4	4	4	4	4	5
4	4	4	5	3	3	3	3	3	3	3	4	4	5	5	5	5	5	5	4	3	3	4	5	4	3	5	4	3	5	4
4	3	4	5	2	3	1	2	1	2	3	3	4	5	4	3	5	4	3	5	4	3	5	3	4	5	3	4	4	4	4
3	4	3	4	3	2	1	2	3	1	2	3	4	5	4	5	3	5	4	3	4	5	3	4	5	3	4	5	4	3	4
4	5	3	4	1	2	1	2	1	1	2	3	3	2	3	4	3	4	5	4	3	4	5	4	3	4	3	5	5	4	3
4	5	3	4	1	2	1	3	2	3	2	1	2	3	4	5	3	4	4	5	5	3	3	4	3	5	4	3	5	3	3
5	3	4	5	4	3	3	3	4	4	4	4	3	2	1	2	3	1	2	3	2	1	4	3	5	4	2	3	4	3	2
4	5	3	4	5	3	2	3	1	2	4	2	4	3	4	4	5	1	2	3	4	3	2	4	5	5	2	3	4	2	2
3	4	3	4	5	4	4	4	4	5	3	2	1	2	3	1	4	5	1	2	3	5	4	3	4	5	2	3	4	4	1
3	2	1	3	3	2	4	5	5	3	2	4	4	4	4	5	3	2	3	5	1	1	3	2	4	5	2	1	3	4	5
4	5	3	2	3	4	2	1	4	5	3	5	2	3	4	5	2	3	4	5	2	3	4	5	3	2	1	3	4	5	5
3	4	2	3	1	3	4	2	3	4	5	2	4	3	2	4	5	1	2	4	3	5	2	1	4	5	3	4	1	3	1
2	4	1	3	4	1	3	2	4	5	3	2	1	4	5	3	4	5	4	4	4	4	3	4	5	4	4	5	4	4	3
4	5	5	4	3	4	3	1	2	4	5	4	5	2	1	3	4	5	3	4	5	2	1	4	5	2	3	4	2	1	3
5	4	3	4	2	3	1	2	3	2	1	5	4	5	3	4	4	4	4	5	3	4	3	3	4	5	3	4	3	5	3
5	3	4	5	3	3	2	1	3	2	3	5	4	5	3	4	3	5	4	4	3	4	5	3	5	4	3	4	5	3	4
4	3	3	3	2	2	2	2	3	2	3	2	3	1	2	1	3	2	4	5	3	2	1	4	4	2	5	5	2	3	1
3	4	3	4	2	2	2	2	3	2	2	4	5	4	4	4	5	5	3	4	5	5	3	4	4	5	3	4	5	3	4
5	3	4	5	2	1	2	3	2	1	2	4	5	3	4	5	4	3	4	5	3	4	5	3	4	4	3	5	5	3	4
4	4	5	3	4	5	2	3	4	1	2	3	5	4	3	4	2	1	4	5	3	4	5	3	4	3	4	5	3	4	3
4	5	3	4	2	2	1	2	3	3	2	4	5	4	3	4	3	3	4	5	3	4	3	5	4	5	3	3	4	5	4
4	5	4	3	2	1	2	1	3	3	3	4	4	5	5	4	3	5	4	3	3	4	5	4	3	5	4	4	5	5	3
4	4	4	4	2	2	2	2	3	2	2	4	4	4	5	4	3	5	5	4	3	4	5	3	3	4	4	5	5	5	5
4	5	4	3	2	2	1	3	2	2	1	2	4	5	4	3	5	4	3	4	5	3	4	3	4	5	4	3	3	5	4
4	3	4	4	2	2	2	2	1	1	3	5	4	3	4	3	3	4	4	5	5	5	4	3	4	5	4	3	5	4	4
5	3	5	4	2	1	3	1	1	1	2	5	4	5	3	4	5	4	3	4	5	5	5	5	5	4	4	4	5	3	4
4	4	5	3	2	2	1	2	1	3	2	4	5	4	5	3	5	4	5	3	5	4	4	5	3	4	5	5	3	3	3
5	5	5	4	3	3	3	3	3	3	3	4	5	4	5	4	5	4	5	5	4	4	5	5	5	5	4	5	5	5	4
4	5	4	5	2	1	2	1	2	1	2	4	4	4	4	4	4	5	5	5	4	5	3	4	5	3	5	5	3	5	5
4	4	5	5	2	2	2	1	1	1	1	4	5	4	3	3	4	5	4	5	4	4	5	3	4	3	3	3	4	5	5
3	4	5	5	1	2	2	1	3	2	1	3	4	4	4	4	5	5	4	5	5	4	4	4	5	5	3	4	4	5	5
2	3	4	4	1	1	2	1	2	1	1	3	3	3	3	4	4	4	5	5	5	5	3	4	5	5	3	4	4	5	5
3	4	5	4	1	2	1	1	1	1	2	5	4	5	5	5	4	3	4	3	5	5	4	3	4	5	3	3	3	4	5
3	4	3	4	1	2	2	1	3	2	1	4	5	3	4	5	4	3	4	5	5	5	4	4	4	4	3	4	3	4	5
4	3	3	4	1	1	2	2	3	2	3	3	4	4	4	5	5	4	3	4	5	3	4	5	4	3	4	4	4	5	3
3	3	3	3	1	1	1	1	1	2	3	3	4	3	3	3	4	3	5	4	3	4	3	5	3	4	4	3	3	5	4
3	3	4	5	1	2	1	1	1	2	1	4	4	4	4	4	5	5	4	3	4	3	3	4	5	4	3	4	5	4	5
4	5	5	4	3	3	3	3	2	3	2	4	4	4	5	3	3	4	5	4	3	4	5	3	4	5	5	5	5	3	4
4	3	4	3	1	1	1	2	2	1	3	5	4	3	4	4	5	3	3	5	4	4	3	5	3	4	5	3	4	5	5
4	4	5	5	2	1	2	2	2	3	2	4	4	3	3	3	5	4	3	4	5	5	4	3	4	4	5	3	4	5	5
3	4	5	4	1	3	2	1	3	3	3	5	4	5	4	4	4	4	4	5	3	4	5	3	4	4	5	3	4	5	5
5	4	3	4	2	1	2	1	2	3	2	2	4	3	5	4	5	3	4	5	4	3	5	4	3	5	5	2	3	3	4
3	4	5	4	1	1	1	1	2	2	1	4	5	3	4	5	5	4	4	3	4	5	3	4	5	5	4	4	4	5	5
4	3	3	4	3	3	3	3	2	1	4	3	4	5	4	4	4	4	5	5	5	5	5	5	5	5	5	5	4	5	5
5	4	4	5	2	2	1	2	1	2	1	5	4	4	4	5	4	4	4	5	5	4	5	4	5	4	4	4	5	4	5
5	4	5	3	2	1	2	1	3	2	1	4	4	4	5	4	5	4	3	5	4	5	4	3	5	4	5	3	4	5	5
3	4	5	4	3	3	2	1	2	1	1	5	4	4	5	4	4	3	3	4	5	4	5	4	4	3	4	5	4	3	3
4	3	4	5	1	1	2	3	2	1	3	4	5	4	3	4	5	4	3	4	5	5	4	3	4	5	5	5	5	4	3
4	5	4	5	2	2	2	2	1	1	3	4	5	4	4	4	4	4	5	5	4	5	5	3	4	5	4	5	3	4	5
5	3	4	5	2	1	2	3	3	2	1	4	4	4	5	4	4	4	4	4	4	4	5	3	4	5	5	5	4	4	4
4	4	5	4	1	2	1	2	1	2	2	4	4	5	3	4	5	5	4	5	5	4	3	4	5	4	5	4	3	4	5
3	3	4	4	1	1	2	1	2	1	3	4	4	5	5	4	4	4	4	3	5	4	5	4	5	4	5	5	4	3	3
3	2	1	4	1	2	1	1	2	2	2	4	5	4	3	4	4	5	5	3	4	5	5	5	4	4	3	4	5	5	3
5	4	3	4	2	1	2	2	2	1	1	4	4	4	4	5	3	5	4	3	4	5	5	4	3	4	5	4	5	5	5
3	4	5	5	3	1	1	1	1	1	2	3	4	3	5	4	3	4	5	4	3	5	4	5	3	4	5	5	5	3	4
2	3	4	2	1	1	2	1	2	1	2	4	3	5	4	3	4	3	4	4	5	5	5	5	3	4	4	4	5	5	3
4	5	3	4	1	2	1	3	2	1	3	5	4	5	4	5	4	3	4	5	5	4	5	4	3	3	4	5	5	5	4
4	4	5	5	2	2	2	2	2	1	3	3	2	4	5	3	2	3	4	3	2	5	4	3	4	5	3	4	5	3	4
4	5	3	4	2	2	2	2	1	2	3	4	5	4	3	4	3	3	4	5	4	4	4	5	3	4	4	5	4	5	4
4	5	3	4	1	2	2	2	1	1	2	4	4	4	5	4	4	5	3	4	5	3	4	5	3	4	4	4	5	5	5
4	5	4	5	1	2	1	3	2	3	2	5	4	3	3	4	5	4	4	4	4	4	5	5	5	3	5	4	5	5	4
4	4	3	4	1	2	1	1	1	1	2	4	5	5	5	3	4	5	5	5	5	4	4	4	3	4	5	4	5	5	5
4	5	5	5	1	2	1	1	1	1	1	5	4	4	4	5	5	5	4	4	4	5	5	4	3	4	4	3	5	5	4
3	4	4	4	2	1	1	1	2	3	2	4	5	5	4	4	4	4	5	5	5	3	4	5	5	4	4	4	5	4	3
4	5	4	4	2	2	2	2	2	2	2	2	2	2	2	2	3	1	1	4	5	3	4	5	4	3	2	4	3	5	3
4	4	4	4	2	2	2	2	2	2	2	2	2	2	2	2	1	2	2	2	2	1	2	1	2	2	2	2	2	2	2
4	3	4	5	2	1	1	2	1	1	2	2	1	1	1	2	3	2	2	2	2	2	2	2	2	2	2	2	2	2	2
3	3	3	3	2	2	2	1	1	1	1	3	3	3	3	3	3	4	5	4	3	4	3	3	3	3	3	3	3	4	4
4	4	4	4	1	1	1	1	1	1	2	4	4	5	5	5	5	5	5	5	5	5	5	4	3	3	3	3	4	4	4
5	5	3	4	2	2	2	2	2	2	2	3	3	3	3	3	4	5	4	3	4	3	4	5	5	4	3	4	4	3	3
3	3	4	3	2	2	2	2	2	1	1	4	5	4	5	3	4	4	4	5	5	5	5	4	3	3	3	4	5	5	4
3	4	5	5	2	2	1	1	1	1	1	3	1	2	4	5	4	4	4	4	4	4	4	4	5	5	4	5	4	5	4
1	2	1	3	4	2	3	2	1	3	4	5	2	2	1	1	2	1	2	1	2	3	2	1	2	3	2	1	2	3	1
1	2	3	4	2	2	3	1	1	1	1	2	2	2	1	1	3	3	2	2	2	1	3	2	1	1	1	1	1	1	1
2	1	2	3	2	3	1	4	3	3	3	3	4	4	5	3	4	2	2	2	1	3	2	4	4	4	4	3	3	3	3
4	5	4	3	2	3	2	2	2	2	2	1	1	3	2	1	3	5	4	3	2	3	5	3	4	1	2	3	4	4	2
3	1	4	5	5	5	5	3	2	1	3	5	2	3	2	1	2	3	4	2	3	5	4	2	2	1	3	3	3	3	3
4	4	5	4	2	1	2	2	2	2	2	3	4	4	4	4	5	4	5	4	5	4	5	5	4	4	4	4	5	5	4
4	3	3	3	2	1	2	1	2	1	4	3	5	4	3	3	3	4	4	4	5	5	5	4	3	3	3	4	5	4	4
4	5	4	4	2	2	1	2	1	2	3	4	4	4	4	4	4	5	3	5	3	4	5	3	4	5	3	4	4	3	2
5	3	2	4	2	1	3	4	5	3	2	3	5	2	2	4	5	3	2	2	2	2	4	1	1	3	5	3	3	3	5
3	5	4	5	2	1	1	1	1	1	1	4	4	5	4	3	3	4	4	5	4	4	4	4	5	4	3	4	4	5	4
5	4	3	4	1	1	1	1	2	1	3	3	4	4	4	4	3	4	4	5	4	3	2	1	1	2	3	3	3	3	3
4	5	4	3	2	5	4	5	4	4	3	3	4	3	2	3	4	4	5	4	3	4	4	3	4	4	2	3	1	1	2
2	1	1	3	4	2	3	2	3	4	3	4	4	2	1	2	3	2	3	4	2	3	3	4	1	1	1	3	2	3	3
3	3	2	1	2	2	2	1	2	2	2	4	4	4	4	5	4	3	5	5	5	5	3	4	4	4	5	4	3	4	4
4	4	4	4	2	2	2	2	2	2	2	1	2	3	2	3	2	1	2	3	1	2	3	3	1	4	3	4	4	5	4
3	4	5	4	2	1	2	2	2	1	1	2	2	2	3	2	3	2	1	2	1	3	2	2	3	3	2	2	3	3	3
4	4	2	2	2	2	2	1	2	1	2	4	2	3	2	1	2	3	3	1	2	2	1	2	3	4	2	2	1	4	4
4	3	2	4	3	5	4	2	2	2	1	3	2	2	2	2	3	2	3	1	2	4	4	4	5	4	4	4	4	4	4
1	4	4	4	4	1	1	1	1	2	2	4	3	4	4	4	4	4	4	4	3	3	4	4	4	4	4	4	4	4	4
2	1	2	3	1	1	1	1	2	2	2	4	4	4	4	3	3	4	5	4	3	3	4	5	3	4	4	3	5	3	4
3	5	4	3	2	2	1	2	3	2	1	4	4	4	4	4	3	4	5	4	3	4	3	4	5	5	5	5	4	3	4
3	4	4	4	2	1	3	2	3	4	4	4	5	3	4	5	4	3	4	5	5	4	4	5	5	4	3	4	4	4	4
4	4	5	3	2	1	2	1	1	1	1	4	4	4	4	5	3	5	4	3	4	5	4	3	4	5	4	3	4	5	3
2	3	2	4	4	4	4	5	3	5	4	4	5	4	2	3	4	5	3	4	4	4	5	3	3	3	3	2	4	1	4
5	3	4	5	2	1	2	1	4	4	4	3	5	5	4	3	4	3	5	3	4	4	5	5	5	5	4	4	3	3	4
5	3	5	4	2	2	2	1	3	1	2	1	1	2	3	2	3	2	4	5	4	4	4	4	5	5	5	5	3	4	5
3	5	4	3	2	1	2	1	1	1	1	2	1	3	2	1	4	5	3	4	5	3	2	1	3	4	5	4	3	2	4
4	4	4	4	2	3	4	4	5	4	5	5	4	5	4	3	4	4	4	5	4	5	3	4	5	3	4	4	4	4	4
4	3	4	5	2	1	1	1	3	2	1	5	3	4	4	4	4	5	5	4	3	4	3	4	5	5	4	3	3	4	5
4	3	5	3	1	2	2	1	2	1	3	4	4	5	3	4	5	5	4	3	4	4	5	5	3	4	3	2	3	4	3
5	5	3	5	2	1	2	2	2	1	1	4	3	4	4	4	5	5	5	4	3	4	4	3	4	5	5	5	5	5	5
1	2	1	3	4	4	4	4	4	4	5	4	3	4	5	4	3	5	5	4	3	4	5	3	4	5	4	3	4	4	4
